# Supplementary material for: Forecasting under-five stunting in Ethiopia using classical and machine learning time series models
Source: PLoS One. 2026 Apr 22;21(4):e0345000. doi: 10.1371/journal.pone.0345000 (PMC13102227; doi:10.1371/journal.pone.0345000)
Supplement: S1 File — (CSV) [file pone.0345000.s004.csv]

Year	Prevalence	Indicator
2000	56.9	NUTSTUNTINGPREV
2001	53.3	NUTSTUNTINGPREV
2002	54.9	NUTSTUNTINGPREV
2003	53.9	NUTSTUNTINGPREV
2004	52.8	NUTSTUNTINGPREV
2005	49	NUTSTUNTINGPREV
2006	47.8	NUTSTUNTINGPREV
2007	49	NUTSTUNTINGPREV
2008	47.5	NUTSTUNTINGPREV
2009	46	NUTSTUNTINGPREV
2010	44.6	NUTSTUNTINGPREV
2011	43.2	NUTSTUNTINGPREV
2012	42.1	NUTSTUNTINGPREV
2013	43.6	NUTSTUNTINGPREV
2014	40.4	NUTSTUNTINGPREV
2015	42	NUTSTUNTINGPREV
2016	38.8	NUTSTUNTINGPREV
2017	38	NUTSTUNTINGPREV
2018	37.2	NUTSTUNTINGPREV
2019	36.5	NUTSTUNTINGPREV
2020	35.9	NUTSTUNTINGPREV
2021	35.6	NUTSTUNTINGPREV
2022	35.6	NUTSTUNTINGPREV
2023	35.6	NUTSTUNTINGPREV
2024	35.5	NUTSTUNTINGPREV
